# Supplementary material for: Evolutionary Mechanisms of Varying Chromosome Numbers in the Radiation of Erebia Butterflies
Source: Genes (Basel). 2018 Mar 16;9(3):166. doi: 10.3390/genes9030166 (PMC5867887; doi:10.3390/genes9030166)
Supplement: Supplementary file 1 [file genes-09-00166-s001.zip]

Archive with 5 entries (4 files):
- Table_S1.xlsx
- __MACOSX/
- __MACOSX/._Table_S1.xlsx
- Table S2.xlsx
- __MACOSX/._Table S2.xlsx
