# Supplementary material for: Evolutionary Mechanisms of Varying Chromosome Numbers in the Radiation of Erebia Butterflies
Source: Genes (Basel). 2018 Mar 16;9(3):166. doi: 10.3390/genes9030166 (PMC5867887; doi:10.3390/genes9030166)
Supplement: Supplementary file 1 [file genes-09-00166-s001.zip › Table_S1.xlsx]

## Sheet: Sheet1
Table S1: Sequences included in this study. The GenBank accession number for each gene is indicated. Species with multiple genes, sequences always derive from the same study and specimen (Pena et al. Biol. J. Linn. Soc. 2015)
Genus	Species	COI	GAPDH	RPS5	WINGLESS
Erebia	aethiopella	KR138756	KR139008	-	KR139118
Erebia	aethiops	KR138772	KR139021	KR138907	KR139132
Erebia	alberganus	KR138816	KR139056	KR138946	KR231856
Erebia	callias	KR138824	KR139062	KR138954	KR139159
Erebia	cassioides	KR138836	KR139071	KR138966	KR231857
Erebia	disa	KR138841	KR139075	KR138971	KR139165
Erebia	discoidalis	KR138807	KR139048	KR138937	KR231860
Erebia	epiphron	KR138751	KR139006	KR138888	KR139113
Erebia	epipsodea	KR138776	KR139022	KR138908	KR139134
Erebia	epistygne	KR138727	KR138991	KR138872	KR139099
Erebia	eriphyle	KR138738	KR139000	KR138881	KR139108
Erebia	gorge	KR138720	KR138986	KR138867	KR139094
Erebia	graucasica	KR138808	KR139049	KR138938	KR231865
Erebia	hispania	KR138763	KR139015	KR138898	KR139125
Erebia	lefebvrei	KR138713	KR138976	KR138857	KR139084
Erebia	ligea	KR138723	KR138989	KR138870	KR139097
Erebia	magdalena	KR138777	KR139023	KR138909	KR139135
Erebia	manto	KR138740	KR139002	KR138883	KR139110
Erebia	medusa	KR138784	-	KR138914	KR139139
Erebia	melampus	KR138739	KR139001	KR138882	KR139109
Erebia	melas	KR138812	KR139052	KR138942	KR231873
Erebia	meolans	KR138749	-	KR138886	KR139112
Erebia	mnestra	KR138786	-	-	-
Erebia	montana	KR138762	KR139013	KR138896	KR139123
Erebia	neoridas	KR138825	KR139063	KR138955	KR231876
Erebia	oeme	KR138752	KR139007	KR138889	KR139114
Erebia	ottomana	KR138826	KR139064	KR138956	KR231878
Erebia	pandrose	KR138708	KR138972	KR138853	KR139076
Erebia	pharte	KR138817	KR139057	KR138947	KR231881
Erebia	pronoe	KR138780	KR139026	KR138912	KR139138
Erebia	styx	KR138797	KR139040	KR138925	KR139154
Erebia	triaria	KR138715	KR138978	KR138859	KR139086
Erebia	tyndarus	KR138820	KR139060	KR138950	KR231886
Maniola	jurtina	AY090214	EU141481	EU141376	KR139116
Oeneis	jutta	DQ018958	GQ357506	GQ357632	DQ018896
Pyronia	cecilia	KR138754	GQ357461	GQ357591	DQ338705
Erebia	rondoui	KP870785	-	-	-
Erebia	nivalis	KX044305	-	-	-
Erebia	iranica	FJ663498	-	-	-
Erebia	gorgone	KP871128	-	-	-
Erebia	niphonica	LC155539	-	-	-
Erebia	serotina	HE614685	-	-	-
