# Supplementary material for: Evolutionary Mechanisms of Varying Chromosome Numbers in the Radiation of Erebia Butterflies
Source: Genes (Basel). 2018 Mar 16;9(3):166. doi: 10.3390/genes9030166 (PMC5867887; doi:10.3390/genes9030166)
Supplement: Supplementary file 1 [file genes-09-00166-s001.zip › Table S2.xlsx]

## Sheet: Sheet1
Table S2: Codon partitioning scheme for each gene as inferred by PartitionFinder 2 (see maintext for details)
		Codon Position
Gene		1st	2nd	3rd
cytochrome oxidase subunit I	COI	HKY+I+G	GTR+I	GTR+G
glyceraldehyde-3-phosphate dehydrogenase	GAPDH	GTR+I+G	HKY+I	GTR+G
ribosomal protein S5	RpS5	GTR+I+G	HKY+I	GTR+G
wingless	-	GTR+I+G	JC+I	GTR+G
